# Supplementary material for: Hydrographic data inspection and disaster monitoring using shipborne radar small range images with electronic navigation chart
Source: PeerJ Comput Sci. 2020 Sep 14;6:e290. doi: 10.7717/peerj-cs.290 (PMC7924651; doi:10.7717/peerj-cs.290)
Supplement: Supplemental Information 1 [file peerj-cs-06-290-s001.zip]

Archive with 6 entries (6 files):
- CounterExtraction.m
- DataPreproccessing.m
- Form1.cs
- Fun_AvaFilter.m
- oilspill.m
- Coastlineresult.m
