# Supplementary material for: Hydrographic data inspection and disaster monitoring using shipborne radar small range images with electronic navigation chart
Source: PeerJ Comput Sci. 2020 Sep 14;6:e290. doi: 10.7717/peerj-cs.290 (PMC7924651; doi:10.7717/peerj-cs.290)
Supplement: Supplemental Information 1 [file peerj-cs-06-290-s001.zip › Fun_AvaFilter.m]

function Iout = Fun_AvaFilter(Iin,BW_div)     
[rows,cols]=size(Iin);

n_Col=3;                         
ColVec = ones(rows,3); 
I_New=[ColVec,Iin,ColVec];
for i_n = 1:rows
    for i_c=1:n_Col
        I_New(i_n,i_c)=I_New(i_n,2*n_Col+1-i_c);
        I_New(i_n,cols+(2*n_Col+1-i_c))=I_New(i_n,cols+i_c);
    end
end
ColVec = zeros(rows,3); 
BW_New=[ColVec,BW_div,ColVec];
x_left=0;
x_right=0;

for i_n = 1:rows
    for i_c=1:cols+2*n_Col
        if BW_New(i_n,i_c)==1||BW_New(i_n,i_c)==255
            for i_cN=1:n_Col
                if BW_New(i_n,i_c-i_cN)==0
                    x_left=I_New(i_n,i_c-i_cN);
                    break;
                end
            end
            for i_cN=1:n_Col
                if BW_New(i_n,i_c+i_cN)==0
                    x_right=I_New(i_n,i_c+i_cN);
                    break;
                end
            end
            if x_left==0
                I_New(i_n,i_c)=x_right;
            elseif x_right==0
                I_New(i_n,i_c)=x_left;
            else
            I_New(i_n,i_c)=x_left/2+x_right/2; 
            end 
            continue;
        end
    end
end
I_New = I_New(:,n_Col+1:n_Col+cols); 
Iout=I_New;
% Iout=Iin;

 
